# Supplementary material for: Effect of School-Based Educational Intervention on Childhood Obesity in Croatian Urban and Rural Settings
Source: Children (Basel). 2024 Jul 17;11(7):867. doi: 10.3390/children11070867 (PMC11276343; doi:10.3390/children11070867)
Supplement: Supplementary file 1 [file children-11-00867-s001.zip]

Archive with 1 entries (1 files):
- children-3088470-supplementary.pdf
